# Supplementary material for: Biosecurity and Lairage Time versus Pork Meat Quality Traits in a Farm–Abattoir Continuum
Source: Animals (Basel). 2022 Dec 1;12(23):3382. doi: 10.3390/ani12233382 (PMC9738693; doi:10.3390/ani12233382)
Supplement: Supplementary file 1 [file animals-12-03382-s001.zip]

Archive with 1 entries (1 files):
- animals-2019181-supplementary-done.pdf
